# Supplementary material for: Oral bioaccessibility of potentially toxic elements in various urban environmental media
Source: Environ Geochem Health. 2024 Jun 20;46(7):259. doi: 10.1007/s10653-024-02073-5 (PMC11190014; doi:10.1007/s10653-024-02073-5)
Supplement: Supplementary file 1 — Supplementary file1 (XLSX 26 KB) [file 10653_2024_2073_MOESM1_ESM.xlsx]

## Sheet: SM Bioaccessibility data
				Arsenic					Cadmium					Cerium					Chromium					Copper					Mercury					Lanthanum					Lithium					Nickel					Lead
Sample Code	Town's district	Sample Medium	pH	As Total levels	As Gastric bioaccessibility	As Gastro-intestinal bioaccessibility	As Gastric BAF	As Gastro-intestinal BAF	Cd Total levels	Cd Gastric bioaccessibility	Cd Gastro-intestinal bioaccessibility	Cd Gastric BAF	Cd Gastro-intestinal BAF	Ce Total levels	Ce Gastric bioaccessibility	Ce Gastro-intestinal bioaccessibility	Ce Gastric BAF	Ce Gastro-intestinal BAF	Cr Total levels	Cr Gastric bioaccessibility	Cr Gastro-intestinal bioaccessibility	Cr Gastric BAF	Cr Gastro-intestinal BAF	Cu Total levels	Cu Gastric bioaccessibility	Cu Gastro-intestinal bioaccessibility	Cu Gastric BAF	Cu Gastro-intestinal BAF	Hg Total levels	Hg Gastric bioaccessibility	Hg Gastro-intestinal bioaccessibility	Hg Gastric BAF	Hg Gastro-intestinal BAF	La Total levels	La Gastric bioaccessibility	La Gastro-intestinal bioaccessibility	La Gastric BAF	La Gastro-intestinal BAF	Li Total levels	Li Gastric bioaccessibility	Li Gastro-intestinal bioaccessibility	Li Gastric BAF	Li Gastro-intestinal BAF	Ni Total levels	Ni Gastric bioaccessibility	Ni Gastro-intestinal bioaccessibility	Ni Gastric BAF	Ni Gastro-intestinal BAF	Pb Total levels
				mg/kg	mg/kg	mg/kg	%	%	mg/kg	mg/kg	mg/kg	%	%	mg/kg	mg/kg	mg/kg	%	%	mg/kg	mg/kg	mg/kg	%	%	mg/kg	mg/kg	mg/kg	%	%	mg/kg	mg/kg	mg/kg	%	%	mg/kg	mg/kg	mg/kg	%	%	mg/kg	mg/kg	mg/kg	%	%	mg/kg	mg/kg	mg/kg	%	%	mg/kg
MBSO021	Studenci	Soil	7.07	15.4	1.29	1.18	8.38	7.66	0.764	0.419	0.16	54.8	20.89	52.8	3.77	0.861	7.13	1.62	83.796	1.764	0.516	2.11	0.62	60.122	14.1	15.3	23.45	25.44	0.272	0.005	0.006	1.92	2.36	29.833	4.33	1.044	14.51	3.5	38.473	0.298	0.398	0.77	1.03	39.574	2.491	1.733	6.3	4.38	229.144
MBSO023	Centre	Soil	6.78	10.8	1.6	1.36	14.8	12.6	0.583	0.374	0.14	64.17	23.94	53.5	4.49	0.862	8.39	1.61	74.062	1.533	0.35	2.07	0.47	78.084	29.9	27.2	38.29	34.83	1.027	0.008	0,008	0.75	0.74	27.458	3.129	0.616	11.39	2.25	33.759	0.254	0.232	0.75	0.69	34.674	2.852	1.877	8.23	5.42	114.656
MBSO026	Melje	Soil	7.07	8.8	1.08	0.979	12.3	11.1	0.844	0.458	0.162	54.31	19.15	48	3.37	0.319	7.03	0.66	76.645	1.29	0.149	1.68	0.2	689.172	355	365	51.51	52.96	0.14	0.003	0.004	2.35	3.02	25.314	2.574	0.254	10.16	1.01	32.973	0.348	0.337	1.05	1.02	37.061	2.374	1.919	6.41	5.18	85.755
MBSO060	Tabor	Soil	6.92	24.4	6.82	3.99	27	16.3	2.034	1.664	0.213	81.78	10.45	45	3.11	0.105	6.91	0.23	101.782	6.963	0.314	6.84	0.31	210.326	61.4	61.6	29.19	29.28	1.054	0.006	0.006	0.55	0.61	22.665	2.142	0.076	9.45	0.34	25.323	1.669	0.701	6.59	2.77	39.819	8.202	3.922	20.59	9.85	299.321
MBSO084	Tezno	Soil	7.35	12.5	0.848	0.731	6.78	5.85	1.854	1.034	0.458	55.77	24.69	60.7	6.33	0.444	10.42	0.73	121.581	6.431	0.579	5.29	0.48	500.488	275	240.5	54.94	48.05	0.252	0.005	0.006	2.13	2.2	31.271	4.07	0.291	13.01	0.93	34.852	0.379	0.283	1.09	0.81	73.385	14.763	12.07	20.11	16.44	436.517
MBAD02	Centre	Attic dust	5.32	40.4	13.7	13.5	33.9	33.3	2.319	1.439	0.976	62.04	42.1	42.7	6.25	0.271	14.62	0.63	149.887	9.767	3.287	6.52	2.19	146.862	65.3	68.3	44.46	46.5	0.786	0.079	0.086	10.01	10.98	22.626	3.56	0.159	15.73	0.7	27.912	2.659	3.09	9.53	11.07	50.372	9.105	8.233	18.07	16.34	348.176
MBAD07	Studenci	Attic dust	6.28	25.8	7.01	6.37	27.2	24.7	5.164	3.559	1.732	68.91	33.53	43.4	6.12	0.702	14.11	1.62	160.152	12.912	3.052	8.06	1.91	163.098	56.7	66.9	34.76	41.01	0.496	0.02	0.024	4.02	4.89	22.001	3.539	0.377	16.08	1.71	32.21	4.18	4.227	12.97	13.12	57.742	10.107	9.966	17.5	17.25	439.97
MBAD14	Melje	Attic dust	5.68	29.51	11.1	5.94	37.6	20.1	7.917	5.493	3.143	69.38	39.7	46	6.91	0.305	15.02	0.66	138.142	11.971	2.286	8.67	1.66	2216.41	939	1005	42.36	45.34	0.264	0.025	0.026	9.4	9.73	24.891	4.218	0.176	16.94	0.71	29.118	4.063	4.402	13.95	15.11	75.172	20.968	19.573	27.89	26.03	1023.7
MBAD17	Tabor	Attic dust	6.3	25.44	10.8	5.79	42.5	22.8	3.353	2.311	0.85	68.9	25.34	51.4	12.46	0.326	24.24	0.63	140.695	13.289	1.823	9.45	1.3	183.334	85	74.2	46.36	40.47	0.208	0.017	0.014	7.96	6.55	27.45	7.589	0.199	27.64	0.73	37.941	6.896	5.689	18.17	14.99	65.403	19.249	13.198	29.43	20.17	356.335
MBAD21	Tezno	Attic dust	6.21	15.5	2.54	1.74	16.34	11.2	2.173	1.232	0.41	56.72	18.88	37.4	2.53	0.196	6.76	0.52	321.773	11.819	2.128	3.67	0.66	205.94	17.25	38.6	8.37	18.74	0.181	0.006	0.011	3.3	5.98	20.558	1.81	0.13	8.81	0.63	28.986	3.227	3.149	11.13	10.86	122.74	17.482	20.176	14.24	16.43	340.349
MBHD02	Centre	Household dust	7.3	8.97	0.259	3.03	2.89	33.8	1.18	1.18	0.359	100.01	30.42	85.8	0.22	0.311	0.26	0.36	108.597	0.5	8.301	0.46	7.64	176.184	9.85	71.2	5.59	40.41	0.522	<0.001	0.011	<DL	2.17	48.855	0.162	0.196	0.33	0.4	16.328	0.274	1.984	1.68	12.15	71.031	1.671	14.67	2.35	20.65	143.328
MBHD07	Studenci	Household dust	7.9	8.67	0.25	2.58	2.88	29.8	5.165	0.278	1.96	5.39	37.94	25	0.11	0.1	0.44	0.39	105.49	0.439	3.82	0.42	3.62	203.47	9.5	76.9	4.66	37.79	0.773	0.001	0.016	0.18	2.09	12.78	0.105	0.06	0.83	0.48	13.735	0.472	2.111	3.44	15.37	85.879	2.432	29.983	2.83	34.91	236.658
MBHD09	Tabor	Household dust	6.9	7.45	0.395	1.04	5.3	13.9	1.141	0.798	0.115	69.9	10.1	47.6	0.33	1.117	0.7	2.34	111.277	3.157	10.252	2.84	9.21	125.262	/	54.9	/	43.82	0.244	0.002	0.011	0.68	4.42	25.347	0.288	0.847	1.14	3.34	19.731	0.673	0.829	3.41	4.2	40.548	6.782	10.92	16.72	26.93	103.342
MBHD14-1	Melje	Household dust	7.82	2.99	0.227	0.593	7.59	19.8	1.433	0.91	0.434	63.54	30.27	36.8	0.14	0.157	0.369	0.42	181.013	0.562	63.153	0.31	34.88	150.816	2.57	66.6	1.7	44.15	0.533	0.002	0.007	0.33	1.4	20.357	0.133	0.09	0.65	0.45	9.471	0.4	1.395	4.22	14.73	37.837	2.464	12.606	6.51	33.31	96.615
MBHD21	Tezno	Household dust	6.12	4.1	0.235	0.623	5.73	15.2	0.714	/	0.207	/	28.94	28.2	0.14	0.208	0.5	0.73	80.773	0.96	4.179	1.19	5.17	89.513	18.65	40.35	20.83	45.07	0.514	0.002	0.008	0.33	1.55	14.632	0.16	0.154	1.1	1.05	11.836	0.532	0.826	4.49	6.98	41.743	9.337	13.608	22.36	32.6	53.059
MBSD04	Centre	Street dust	7.23	5.53	3.1	0.271	56.1	4.9	7.445	1.002	0.545	13.45	7.31	43.5	11.9	0.071	27.36	0.16	113.371	16.205	0.147	14.29	0.13	122.984	49.1	31.1	39.92	25.28	0.075	0.005	0.004	7.25	4.85	22.076	7.696	0.061	34.86	0.28	19.034	1.701	0.609	8.94	3.2	44.981	15.209	1.583	33.81	3.52	222.641
MBSD09	Studenci	Street dust	7.17	5.58	3.24	0.271	58.1	4.86	0.968	/	0.103	/	10.6	45.3	3.67	0.097	8.11	0.21	125.444	16.726	0.172	13.33	0.14	138.479	52	29.4	37.55	21.23	0.071	0.007	0.005	10.05	6.82	23.174	2.341	0.073	10.1	0.32	17.806	2.06	0.402	11.57	2.25	48.97	27.756	2.55	56.67	5.21	116.172
MBSD14-A	Melje	Street dust	n/a	7.15	0.997	0.435	13.9	6.09	1.899	0.714	0.335	37.61	17.61	40.2	5.02	0.135	12.48	0.33	2040.8	14.923	0.714	0.73	0.04	6841.8	43.6	807	0.63	11.79	0.039	0.004	0.005	9.99	12.57	19.752	3.883	0.092	19.65	0.47	13.794	1.268	0.299	9.19	2.17	243.181	12.042	5.873	4.95	2.42	235.966
MBSD20	Tabor	Street dust	7.07	5.3	0.665	0.212	12.5	4.01	4.963	0.978	0.36	19.69	7.24	42.3	7.37	0.087	17.41	0.2	134.508	82.609	0.21	61.42	0.16	121.93	55.2	31.1	45.27	25.5	4.659	0.003	0.005	0.07	0.11	21.798	4.358	0.069	19.99	0.32	18.588	1.046	0.389	5.63	2.09	43.972	14.584	2.345	33.16	5.33	152.425
MBSD25	Tezno	Street dust	7.25	7.45	0.677	0.232	9.09	3.11	4.108	0.553	0.635	13.46	15.44	40.3	3.47	0.085	8.62	0.21	417.739	9.586	0.332	2.29	0.08	441.265	30.05	67.65	6.8	15.33	0.261	0.003	0.005	1.18	2.07	21.174	2.545	0.09	12.02	0.43	13.557	0.992	0.256	7.32	1.89	205.481	14.967	8.75	7.28	4.26	449.502
[truncated: 19 more columns]
